# Supplementary material for: Multimodal Mass Spectrometry Imaging of an Osteosarcoma Multicellular Tumour Spheroid Model to Investigate Drug-Induced Response
Source: Metabolites. 2024 May 29;14(6):315. doi: 10.3390/metabo14060315 (PMC11205347; doi:10.3390/metabo14060315)
Supplement: Supplementary file 1 [file metabolites-14-00315-s001.zip]

Archive with 1 entries (1 files):
- metabolites-2995576-supplementary.pdf
